# Supplementary material for: Entropy-Driven Molecular Beacon Assisted Special RCA Assay with Enhanced Sensitivity for Room Temperature DNA Biosensing
Source: Biosensors (Basel). 2024 Dec 15;14(12):618. doi: 10.3390/bios14120618 (PMC11674589; doi:10.3390/bios14120618)
Supplement: Supplementary file 1 [file biosensors-14-00618-s001.zip]

Archive with 1 entries (1 files):
- biosensors-3346462-supplementary.pdf
